# Supplementary material for: Development of a Mouse Model to Explore CD4 T Cell Specificity, Phenotype, and Recruitment to the Lung after Influenza B Infection
Source: Pathogens. 2022 Feb 15;11(2):251. doi: 10.3390/pathogens11020251 (PMC8875387; doi:10.3390/pathogens11020251)
Supplement: Supplementary file 1 [file pathogens-11-00251-s001.zip]

Archive with 1 entries (1 files):
- supplementary material conversion.pdf
